# Supplementary material for: Alginate Films Enriched in Raspberry and/or Black Currant Seed Oils as Active Food Packaging
Source: Molecules. 2024 Apr 27;29(9):2012. doi: 10.3390/molecules29092012 (PMC11085223; doi:10.3390/molecules29092012)
Supplement: Supplementary file 1 [file molecules-29-02012-s001.zip]

Archive with 1 entries (1 files):
- molecules-2942410-supplementary.pdf
